# Supplementary material for: Brucella seroprevalence in cattle near a wildlife reserve in Kenya
Source: BMC Res Notes. 2017 Nov 25;10:615. doi: 10.1186/s13104-017-2941-x (PMC5702115; doi:10.1186/s13104-017-2941-x)
Supplement: Supplementary file 2 — Additional file 2. Additional table with all data. This file is containing all data collected and analyzed. [file 13104_2017_2941_MOESM2_ESM.xls]

## Sheet: Farmdata
Farm-ID	Farm with brucella-infected cattle	Tested for FMD	Result FMD	Village	Date	Years of operation	Cattle herd size	Prop2	Prop1	Goats	Sheep	Last vaccinated	Prop infected	Date onset	Clinical details	Breed sampled	In which areas did you graze prior the FMD outbreak?	Do you have communal grazing areas/grazing reserves within the village?	Do farmers within the village share these grazing areas?	Do farmers from other villages share the communal grazing areas?	Do your cattle graze in the national park?	Does your livestock mix with other herds in the grazing areas?	Risk score	Did any of the herds your livestock mixed with while grazing have FMD during the last month?	Do you sight wildlife near your livestock at grazing or when on transhumance?	Which types of wildlife do you see near your livestock? - Ungulates;	Which types of wildlife do you see near your livestock? - Predators;	Which types of wildlife do you see near your livestock? - Monkeys;	Which types of wildlife do you see near your livestock? - Other;	How do you experience the contact with wildlife? - Positive;	How do you experience the contact with wildlife? - Negative;	How do you experience the contact with wildlife? - Indifferent;	Which species of livestock do you see? - Goats;	Which species of livestock do you see? - Sheep;	Which species of livestock do you see? - Pigs;	Which species of livestock do you see? - Poultry;	Which species of livestock do you see? - Other;	Do you have a water source for your herd within the farm?	Are these water sources shared with other herds within the village?	Do neighboring villages share these watering points?	How many other herds use this watering point for their livestock? - 1-5;	How many other herds use this watering point for their livestock? - 5-10;	How many other herds use this watering point for their livestock? - 10-15;	How many other herds use this watering point for their livestock? - 15-20;	How many other herds use this watering point for their livestock? - >20;	How many other herds use this watering point for their livestock? - None;	Do your cattle mix with other herds at watering point?	Does your livestock share trek routes with herds?	Do your herd share water points on the trek with other herds?
E11	0	0		Endoinyo Narasha	30-Sep-16	35	50	30	20	80	400	Unknown	0	0	Typical lesions interdigital and in mouth	Zebu	Within Endoinyo Narasha	0	0	0	0	1	1	0	1	1	1	1	0	0	1	0	1	1	0	0	1	0	1	1	0	0	0	0	1	0	1	1	1
E12	0	0		Endoinyo Narasha	30-Sep-16	60	77	72	5	20	80	2 years ago	0	0	0	Zebu	Within Endoinyo Narasha and Olkinyei Concervancy	1	1	1	1	0	4	1	1	1	1	1	0	0	1	0	1	1	0	0	1	0	1	1	0	0	0	0	1	0	0	1	1
E13	0	0		Endoinyo Narasha	30-Sep-16	20	200	170	30	130	700	2010	0	0	0	Zebu	Within Endoinyo Narasha	0	1	0	0	1	2	0	1	1	1	1	0	0	1	0	1	1	0	0	1	1	1	1	1	0	0	0	0	0	0	1	1
E14	0	0		Endoinyo Narasha	30-Sep-16	40	40	30	10	60	190	2010	0	0	0	Zebu	Within Endoinyo Narasha and Olkinyei Concervancy	1	1	1	1	1	5	0	1	1	1	1	0	0	1	0	1	1	0	0	1	0	1	1	0	0	0	0	1	0	1	1	1
E15	0	0		Endoinyo Narasha	30-Sep-16	Unknown	120	80	40	130	500	5 years ago	0	0	Typical lesions	Zebu	Within Endoinyo Narasha and Olkinyei Concervancy	0	1	0	0	1	2	0	1	1	1	1	0	0	1	0	1	1	0	0	1	1	1	1	0	0	0	0	1	0	1	1	1
E16	0	0		Endoinyo Narasha	30-Sep-16	40	170	150	20	50	140	Aug-16	0	0	0	Zebu	Within Endoinyo Narasha	0	0	0	1	1	2	1	1	1	1	1	0	0	1	0	1	1	0	0	1	0	1	1	0	0	0	0	1	0	1	1	1
E17	0	0		Endoinyo Narasha	30-Sep-16	30	100	90	10	50	200	Mar-16	0	0	0	Zebu	Within own farm	0	1	0	0	1	2	0	1	1	1	0	0	0	1	0	1	1	0	0	1	1	1	1	0	0	0	0	1	0	1	1	1
E18	0	0		Endoinyo Narasha	30-Sep-16	40	56	50	6	100	370	6 years ago	0	0	Typical lesions	Zebu	Within Endoinyo Narasha	0	1	0	0	1	2	1	1	1	1	0	0	0	1	0	1	1	0	0	1	0	1	1	0	0	0	0	1	0	1	1	1
E2	0	1	0	Endoinyo Narasha	29-Sep-16	36	70	60	10	100	400	4 years ago	0	0	Typical lesions	Zebu	Within own farm	0	1	0	1	1	3	1	1	1	1	1	0	0	1	0	1	1	0	0	1	1	1	1	1	0	0	0	0	0	0	1	1
E20	0	0		Endoinyo Narasha	01-Oct-16	40	80	76	4	185	300	20 years ago	0	0	0	Zebu	Within own farm	0	1	0	1	1	3	0	1	1	0	0	0	0	1	0	1	1	0	0	1	0	1	1	0	0	0	0	1	0	0	1	1
E21	0	0		Endoinyo Narasha	01-Oct-16	30	100	89	11	50	600	Apr-16	0	0	0	Zebu	Within own farm, Maasai Mara National Park at night	0	1	0	1	1	3	1	1	1	1	1	0	0	1	0	1	1	0	0	1	0	1	1	0	0	0	0	1	0	1	1	1
E22	0	0		Endoinyo Narasha	01-oc-16	15	100	85	15	40	300	3 years ago	0	0	0	Zebu	Within own farm	0	0	0	0	1	1	0	1	1	1	0	0	0	1	0	1	1	0	0	1	1	1	1	0	0	0	0	1	0	0	1	1
E23	0	0		Endoinyo Narasha	01-oct-16	30	100	80	20	40	80	Apr-15	0	0	0	Zebu	Within Endoinyo Narasha	0	1	1	0	1	3	0	1	1	0	1	0	0	1	0	1	1	0	0	1	1	1	1	0	1	0	0	0	0	1	1	1
E24	0	1	0	Endoinyo Narasha	01-oct-16	30	200	190	10	100	300	3 years ago	0	0	Typical lesions		Within own farm and Povini Concervancy	0	0	0	0	1	1	0	1	1	1	1	0	0	1	0	1	1	0	0	1	0	1	1	0	1	0	0	0	0	0	1	1
E25	0	0		Endoinyo Narasha	01-oct-16	30	300			200	700	Aug-16	0	0	Typical lesions in mouth	Zebu	Within own farm	0	1	0	0	0	1	0	1	1	1	0	0	0	1	0	1	1	0	0	1	1	1	1	1	0	0	0	0	0	0	1	1
E3	0	0		Endoinyo Narasha	29-Sep-16	20	30	25	5	70	200	Never vaccinated	0	0	0	Zebu	Within own farm	0	1	0	1	1	3	0	1	1	1	1	0	0	1	0	1	1	0	0	1	0	1	1	0	0	0	0	1	0	1	1	1
E4	0	0		Endoinyo Narasha	29-Sep-16	30	8	5	3	0	40	June 2016	0	0	0	Zebu	Within own farm	0	1	0	0	1	2	1	1	1	0	0	0	0	1	0	1	1	0	0	1	1	1	1	0	1	0	0	0	0	1	1	1
E5	0	1	0	Endoinyo Narasha	29-Sep-16	70	20	17	3	11	70	Never vaccinated	0	0	Typical lesions	Zebu	Within own farm	0	1	0	1	1	3	0	1	1	0	1	0	0	1	0	1	1	0	0	1	0	1	1	0	0	0	0	1	0	1	1	1
E6	0	0		Endoinyo Narasha	29-Sep-16	30	8	5	3	0	50	June 2015	0	0	0	Zebu	Within own farm	0	1	0	0	1	2	1	1	1	1	1	0	0	1	0	1	1	0	0	1	1	1	1	0	0	0	0	1	0	1	1	1
E7	0	0		Endoinyo Narasha	29-Sep-16	20	60	50	10	0	100	Sep-15	0	0	0	Zebu	Within own farm	0	1	0	0	0	1	0	1	1	1	1	0	0	1	0	1	1	0	0	1	0	1	1	0	1	0	0	0	0	0	1	1
E8	0	0		Endoinyo Narasha	29-Sep-16	40	100	84	16	24	250	March 2015	0	0	0	Zebu	Within own farm	0	1	0	1	1	3	1	1	1	1	1	0	0	1	0	1	1	0	0	1	1	1	1	0	0	0	0	1	0	1	1	1
E9	0	0		Endoinyo Narasha	29-Sep-16	50	59	47	12	37	200	Apr-15	0	0	0	Zebu	Within own farm and Povini Concervancy	1	1	1	1	1	5	0	1	1	1	1	0	0	1	0	1	1	0	0	1	1	1	1	0	0	0	0	1	0	1	1	1
L1	0	0		Lemek	21-Sep-16	50	60	50	10	15	110	2 years ago	0	0	Abortions	Zebu	Within Lemek, national park during dry season	0	1	0	1	1	3	1	1	1	1	0	0	0	1	0	1	1	0	0	1	1	1	1	0	0	0	1	0	0	1	1	1
L11	0	0		Lemek	22-Sep-16	30	20	10	8	100	50	Feb-16	0	0	0	Zebu	Within Lemek	0	1	0	0	1	2	0	1	1	0	0	0	0	1	0	1	1	0	0	1	0	1	1	0	1	0	0	0	0	1	1	1
L12	0	0		Lemek	22-Sep-16	50	28	24	4	12	34	Last one year	0	0	0	Zebu	Within Lemek, on own land, Olkingeri, Aitong	0	1	0	0	1	2	1	1	1	0	0	0	0	1	0	1	2	0	0	1	1	1	1	1	0	0	0	0	0	1	1	1
L14	0	0		Lemek	22-Sep-16	20	300	250	50	150	300	2 years ago	0	0	0	Borana, Zebu	Within Lemek, Oldoinyo Lorkingei during rainy season	0	0	0	1	1	2	0	1	1	1	0	0	0	1	0	1	1	0	0	1	1	1	1	1	0	0	0	0	0	1	1	1
L15	0	0		Lemek	22-Sep-16	30	100	90	10	100	150	Aug-16	0	0	0	Zebu	Within Lemek	0	1	0	0	1	2	1	1	1	1	0	0	0	1	0	1	1	0	0	1	1	1	0	1	0	0	0	0	0	1	1	1
L16	0	0		Lemek	23-Sep-16	20	19	13	6	28	100	Unknown	0	0	0	Zebu	Within Lemek	0	0	0	0	1	1	0	1	1	0	0	0	0	1	0	1	1	0	0	1	0	1	1	0	0	1	0	0	0	1	1	1
L17	0	0		Lemek	23-Sep-16	36	172	157	15	100	300	Never vaccinated	0	0	0	Zebu, Sahiwal	Within Lemek and Endoinyo Narasha	0	0	0	0	1	1	1	1	1	0	0	0	0	1	0	1	1	0	0	1	0	1	1	1	0	0	0	0	0	1	0	1
L18	0	0		Lemek	23-Sep-16	40	250	225	25	200	300	Unknown	0	0	0	Zebu	Within Lemek	0	1	0	1	1	3	1	1	1	1	0	0	0	1	0	1	1	0	0	1	0	1	1	0	1	0	0	0	0	1	1	1
L19	0	0		Lemek	23-Sep-16	40	63	57	6	16	150	5 months ago	0	0	Typical lesions	Zebu	Within Lemek	0	1	0	1	1	3	0	1	1	1	0	0	0	1	0	1	1	0	0	1	1	1	1	1	0	0	0	0	0	1	1	1
L2	0	0		Lemek	21-Sep-16	37	40	25	15	30	50	2 years ago	0	0	Abortions	Zebu	Within Lemek, national park during dry season	0	1	0	1	1	3	2	1	1	1	0	0	0	1	0	1	1	0	0	1	1	1	1	0	0	1	0	0	0	1	0	1
L20	0	0		Lemek	23-Sep-16	25	40	34	6	50	6	March 2016	0	0	0	Zebu	Within Lemek	0	1	0	1	1	3	1	1	1	0	0	0	0	1	0	1	1	0	0	1	0	1	1	0	0	0	0	1	0	1	1	1
L21	0	0		Lemek	23-Sep-16	60	300	250	50	150	650	Last 2 years	0	0	0	Zebu	Within Lemek	0	1	0	0	1	2	1	1	1	1	0	0	0	1	0	1	1	0	0	1	1	1	1	0	0	0	0	1	0	1	1	1
L22	0	1	0	Lemek	23-Sep-16	50	200	100	100	100	100	Last year	0	0	Typical lesions	Zebu	Within Lemek, Oldoinyo Lorkingei during rainy season	0	1	0	0	1	2	2	1	1	0	0	0	0	1	0	1	1	0	0	1	1	1	1	1	0	0	0	0	0	1	1	1
L23	0	0		Lemek	23-Sep-16	40	35	29	6	50	100	Last 10 years	0	0	0	Zebu	Within Lemek, fenced land	0	1	0	0	0	1	0	1	1	0	0	0	0	1	0	1	1	0	0	1	1	0	0	0	0	0	0	1	0	1	1	1
L25	0	0		Lemek	23-Sep-16	50	18	16	2	30	100	may 2016	0	0	0	Zebu	Within Lemek and Olontari	0	1	0	1	1	3	1	1	1	1	0	0	0	1	0	1	1	0	0	1	1	1	1	0	1	0	0	0	0	1	1	1
L4	0	0		Lemek	21-Sep-16	37	40	35	5	30	130	6 months ago	0	0	0	Zebu	Within Lemek, on own land	1	1	0	0	1	3	0	1	1	1	0	0	0	1	0	0	0	0	0	1	0	1	1	0	0	0	0	1	0	0	1	1
L5	0	0		Lemek	21-Sep-16	60	100	80	20	20	300	Less than 7 years ago	0	0	0	Zebu	Within Lemek and Koiyaki concervancy	0	0	0	0	1	1	1	1	1	1	0	0	0	1	0	1	1	0	0	1	0	1	1	0	0	0	0	1	0	1	1	1
L6	0	0		Lemek	21-Sep-16	26	25	19	6	36	36	16 months ago	0	0	0	Zebu	Within Lemek	0	1	0	0	1	2	1	1	1	1	0	0	0	1	0	1	1	0	0	1	0	1	1	0	1	0	0	0	0	1	1	1
L7	0	0		Lemek	21-Sep-16	37	15	10	5	50	30	15 months ago	0	0	Scar on teat	Zebu	Within Lemek	0	1	0	0	1	2	2	1	1	1	0	0	0	1	0	1	1	0	0	1	0	1	1	0	0	0	0	1	0	1	1	1
M11	0	0		Mararianta	26-Sep-16	65	250	225	25	250	400	Last year	0	0	Typical lesions foot and mouth	Zebu	Mara North Convervancy (MNC)	1	1	1	1	1	5	0	1	1	1	1	0	0	1	0	1	1	0	0	1	0	1	1	0	0	0	0	1	0	1	1	1
M12	0	0		Mararianta	26-Sep-16	40	50	32	18	20	200	July 2016	6	Unknown	Typical lesions, salivation, lameness	Zebu	Within Mararianda and MNC (Mara North Concervancy)	1	1	1	1	1	5	1	1	1	1	1	0	0	1	0	0	0	0	0	1	0	1	1	0	0	0	0	1	0	1	1	1
M13	0	0		Mararianta	26-Sep-16	20	50	40	10	30	150	Apr-16	0	0	0	Zebu	Mara North Convervancy (MNC)	1	1	1	1	1	5	1	1	1	1	1	0	0	1	0	1	1	0	0	1	0	1	1	0	0	0	0	1	0	1	1	1
M17	0	0		Mararianta	27-Sep-16	20	100	70	30	15	200	July 2016	0	0	0	Zebu	Mara North Convervancy (MNC)	1	1	1	1	1	5	1	1	1	1	1	0	0	1	0	0	0	0	0	1	1	1	1	0	0	0	0	1	0	1	1	1
M19	0	0		Mararianta	27-Sep-16	Unknown	100	89	11	100	700	never vaccinated	0	0	0		Mara North Convervancy (MNC)	1	1	1	1	1	5	1	1	1	1	0	0	0	1	0	0	0	0	0	1	1	1	1	0	0	0	0	1	0	1	1	1
M20	0	0		Mararianta	27-Sep-16	50	100	50	50	30	100	June 2015	0	0	0		Mara North Convervancy (MNC)	1	1	1	1	1	5	0	1	1	1	0	0	0	1	0	0	0	0	0	1	1	1	1	0	0	0	0	1	0	1	1	1
M21	0	0		Mararianta	27-Sep-16	50	400	300	100	100	400	June 2015	0	0	0	Zebu	Mara North Convervancy (MNC)	1	1	1	1	1	5	0	1	1	1	0	0	1	0	1	0	0	0	0	1	1	1	1	1	0	0	0	0	0	1	1	1
M22	0	1	0	Mararianta	27-Sep-16	40	70	55	15	13	100	10 years ago	0	0	Typical lesions	Zebu	Mara North Convervancy (MNC)	1	1	1	1	1	5	1	1	1	1	0	0	0	1	0	0	0	0	0	1	1	1	1	0	0	0	0	1	0	1	1	1
M23	0	0		Mararianta	27-Sep-16	30	300	250	50	300	600	Never vaccinated	0	0	0	Zebu	Mara North Convervancy (MNC)	1	1	1	1	1	5	1	1	1	1	0	0	0	1	0	0	0	0	0	1	1	1	1	0	0	0	0	1	0	1	1	1
M3	0	0		Mararianta	25-Sep-16	30	60	54	6	20	90	June 2016	0	0	0	Zebu	Within Mararianda and MNC (Mara North Concervancy)	1	1	0	1	1	4	0	1	1	1	0	0	0	1	0	1	1	0	0	1	0	1	1	0	0	0	0	1	0	1	1	1
M4	0	0		Mararianta	25-Sep-16	40	400	357	43	40	240	1,5 years ago	0	0	0	Zebu, Sahiwal	Within Mararianda and MNC (Mara North Concervancy)	1	1	1	1	1	5	1	1	1	1	0	0	0	1	0	1	1	0	0	1	1	1	1	0	0	0	0	1	0	1	1	1
M5	0	0		Mararianta	25-Sep-16	20	100	80	20	10	140	2015	0	0	0	Zebu	Within Mararianda and MNC (Mara North Concervancy)	1	1	0	1	1	4	0	1	1	1	0	0	0	1	0	1	1	0	0	1	0	1	1	0	0	0	0	1	0	1	1	1
M8	0	0		Mararianta	26-Sep-16	20	70	62	8	29	100	3 years ago	0	0	0	Zebu	Within Mararianda, Mara North Concervancy (MNC) and Maasai Mara National Reserve	1	1	1	1	1	5	1	1	1	1	0	0	0	1	0	0	0	0	0	1	0	1	1	0	0	0	0	1	0	1	1	1
M9	0	0		Mararianta	26-Sep-16	15	14	11	3	0	70	Sep-16	0	0	0	Zebu	Within Mararianda and MNC (Mara North Concervancy)	1	1	1	1	1	5	0	1	1	1	0	0	0	1	0	0	0	0	0	1	0	1	1	0	0	0	0	1	0	1	1	1
E1	1	0		Endoinyo Narasha	29-Sep-16	20	13	9	4	2	120	June 2015	0	0	0	Zebu	Within own farm	0	1	0	1	1	3	0	1	1	0	0	0	0	1	0	1	1	0	0	1	0	1	1	0	0	0	0	1	0	0	1	1
E10	1	1	0	Endoinyo Narasha	29-Sep-16	25	70	58	12	11	200	Never vaccinated	0	0	Typical lesions	Zebu	Within Endoinyo Narasha	0	1	0	0	1	2	0	1	1	1	1	0	0	1	0	1	1	0	0	1	1	1	1	0	0	0	0	1	0	1	1	1
E19	1	1	0	Endoinyo Narasha	30-Sep-16	5	5	2	3	20	50	Aug-15	0	0	Typical lesions	Zebu	Within own farm	0	1	0	1	1	3	0	1	1	0	0	0	0	1	0	1	1	0	0	1	0	1	1	0	0	0	0	1	0	1	1	1
L10	1	0		Lemek	22-Sep-16	30	60	40	20	45	55	16-Apr	0	0	0	Zebu	Within Lemek, Munyas near Mara river	0	1	0	0	1	2	0	1	1	0	0	0	0	1	0	1	1	0	0	1	1	1	1	1	0	0	0	0	0	1	1	1
L13	1	0		Lemek	22-Sep-16	30	70	50	20	60	40	June 2015	0	0	0	Zebu	Within Lemek	0	0	0	0	1	1	1	1	1	0	0	0	0	1	0	1	1	0	0	1	1	1	1	0	1	0	0	0	0	1	1	1
L24	1	1	0	Lemek	23-Sep-16	15	270	240	30	20	600	may 2016	0	0	Typical lesions mouth	Zebu, Sahiwal	Within Lemek, Munyas near Mara river and Olkinyei	0	1	0	0	1	2	0	1	1	0	0	0	0	1	0	1	1	0	0	1	1	1	1	1	0	0	0	0	0	0	1	1
L3	1	0		Lemek	21-Sep-16	20	100	90	10	100	200	4 months ago	0	0	0	Zebu	Within Lemek and Lemek concervancy during dry season	0	1	0	1	1	3	0	1	1	1	0	0	0	1	0	0	0	0	0	1	0	1	1	0	0	1	0	0	0	1	1	1
L8	1	0		Lemek	22-Sep-16	30	50	20	30	100	50	Apr-16	0	0	0	Zebu	Within Lemek, Munyas near Mara river	0	1	0	0	1	2	0	1	1	0	0	0	0	0	1	1	1	0	0	1	1	1	1	1	0	0	0	0	0	1	1	1
L9	1	1	0	Lemek	22-Sep-16	20	50	35	15	20	30	16-Apr	0	0	Typical lesions	Zebu	Within Lemek, Munyas near Mara river	0	1	0	0	1	2	0	1	1	0	0	0	0	1	0	1	1	0	0	1	1	1	1	1	0	0	0	0	0	1	1	1
M1	1	0		Mararianta	25-Sep-16	60	116	96	20	20	160	june 2016	0	0	Typical lesions on teat	Zebu	Within Mararianda and MNC (Mara North Concervancy)	1	1	0	1	1	4	0	1	1	1	0	0	0	1	0	1	1	0	0	1	0	1	1	0	1	0	0	0	0	1	1	1
M10	1	0		Mararianta	26-Sep-16	45	200	170	30	200	300	Last year	0	0	0	Zebu	Within Mararianda and MNC (Mara North Concervancy)	1	1	1	1	1	5	0	1	1	1	1	0	0	1	0	0	0	0	0	1	0	1	1	0	0	0	0	1	0	1	1	1
M14	1	0		Mararianta	26-Sep-16	25	100	80	20	20	300	October 2015	0	0	0	Zebu, Sahiwal	Within Mararianda and MNC (Mara North Concervancy)	1	1	1	1	1	5	0	1	1	1	1	0	0	1	0	1	1	0	0	1	0	1	1	0	0	0	0	1	0	1	1	1
M15	1	0		Mararianta	26-Sep-16	60	50	30	20	20	100	Never vaccinated	0	0	0	Zebu	Within Mararianda and MNC (Mara North Concervancy)	1	1	1	1	1	5	0	1	1	1	1	0	0	1	0	1	1	0	0	1	0	1	1	0	0	0	0	1	0	1	1	1
M16	1	1	0	Mararianta	26-Sep-16	15	49	31		10	150	Apr-16	0	0	Typical lesions	Zebu	Within Mararianda and MNC (Mara North Concervancy)	1	1	1	1	1	5	1	1	1	1	1	0	0	1	0	1	1	0	0	1	1	1	1	0	1	0	0	0	0	1	1	1
M18	1	0		Mararianta	27-Sep-16	50	95	75	20	20	350	Never vaccinated	0	0	0	Zebu	Mara North Convervancy (MNC)	1	1	1	1	1	5	1	1	1	1	0	0	0	1	0	0	0	0	0	1	1	1	1	0	0	0	0	1	0	1	1	1
M2	1	0		Mararianta	25-Sep-16	28	70	58	12	20	300	June 2016	0	0	Typical lesions	Zebu	Within Mararianda and MNC	1	1	0	1	1	4	0	1	1	1	0	0	0	1	0	1	1	0	0	1	0	1	1	0	1	0	0	0	0	1	1	1
M24	1	0		Mararianta	27-Sep-16	50	300	250	50	150	800	July 2016	0		Typical lesions in gum	Zebu, Sahiwal	Mara North Convervancy (MNC)	1	1	1	1	1	5	1	1	1	1	1	0	0	1	0	0	0	0	0	1	0	1	1	0	0	0	0	1	0	1	1	1
M25	1	0		Mararianta	27-Sep-16	70	100	50	50	20	300	2015	0	0	0	Zebu	Mara North Convervancy (MNC)	1	1	1	1	1	5	0	1	1	1	0	0	0	1	0	0	0	0	0	1	0	1	1	0	0	0	0	1	0	1	1	1
M6	1	0		Mararianta	25-Sep-16	24	250	230	20	15	200	5 years ago	0	0	Typical lesions	Zebu	Within Mararianda and MNC (Mara North Concervancy)	1	1	1	1	1	5	0	1	1	1	0	0	0	1	0	1	1	0	0	1	1	1	1	0	1	0	0	0	0	1	1	1
M7	1	0		Mararianta	26-Sep-16	60	200	150	50	20	300	6 years ago	0	0	0	Zebu	Within Mararianda and MNC (Mara North Concervancy)	1	1	1	1	1	5	0	1	1	1	0	0	0	1	0	1	1	0	0	1	0	1	1	0	0	0	0	1	0	1	1	1
[truncated: 22 more columns]

## Sheet: animal
Farm-ID	Cow-ID	Sex	Brucella positive (1= seropositive)	Suspected active FMD (1= tested lesions)	Result FMD (1= positive antigen test)	Village	Date	Years of operation	cattleherdsize	Goats	Sheep	Last vaccinated FMD	Clinical details	Breed sampled	In which areas did you graze prior the FMD outbreak?	Do you have communal grazing areas/grazing reserves within the village?	Do farmers within the village share these grazing areas?	Do farmers from other villages share the communal grazing areas?	Do your cattle graze in the national park?	Does your livestock mix with other herds in the grazing areas?	Risk score	Did any of the herds your livestock mixed with while grazing have FMD during the last month?	Do you sight wildlife near your livestock at grazing or when on transhumance?	Which types of wildlife do you see near your livestock? - Ungulates;	Which types of wildlife do you see near your livestock? - Predators;	Which types of wildlife do you see near your livestock? - Monkeys;	Which types of wildlife do you see near your livestock? - Other;	How do you experience the contact with wildlife? - Positive;	How do you experience the contact with wildlife? - Negative;	How do you experience the contact with wildlife? - Indifferent;	Which species of livestock do you see? - Goats;	Which species of livestock do you see? - Sheep;	Which species of livestock do you see? - Pigs;	Which species of livestock do you see? - Poultry;	Which species of livestock do you see? - Other;	Do you have a water source for your herd within the farm?	Are these water sources shared with other herds within the village?	Do neighboring villages share these watering points?	How many other herds use this watering point for their livestock? - 1-5;	How many other herds use this watering point for their livestock? - 5-10;	How many other herds use this watering point for their livestock? - 10-15;	How many other herds use this watering point for their livestock? - 15-20;	How many other herds use this watering point for their livestock? - >20;	How many other herds use this watering point for their livestock? - None;	Do your cattle mix with other herds at watering point?	Does your livestock share trek routes with herds?	Do your herd share water points on the trek with other herds?	Did the neighboring farmers have FMD in the last one year?	Are there herds within the village that you know have FMD?
E1	E1002	F	1	0		Endoinyo Narasha	29-Sep-16	20	13	2	120	June 2015	0	Zebu	Within own farm	0	1	0	1	1	3	0	1	1	0	0	0	0	1	0	1	1	0	0	1	0	1	1	0	0	0	0	1	0	0	1	1	1	0
E1	E1003	F	0	0		Endoinyo Narasha	29-Sep-16	20	13	2	120	June 2015	0	Zebu	Within own farm	0	1	0	1	1	3	0	1	1	0	0	0	0	1	0	1	1	0	0	1	0	1	1	0	0	0	0	1	0	0	1	1	1	0
E1	E1001	F	0	0		Endoinyo Narasha	29-Sep-16	20	13	2	120	June 2015	0	Zebu	Within own farm	0	1	0	1	1	3	0	1	1	0	0	0	0	1	0	1	1	0	0	1	0	1	1	0	0	0	0	1	0	0	1	1	1	0
E10	E10002	F	0	0		Endoinyo Narasha	29-Sep-16	25	70	11	200	Never vaccinated	Typical lesions	Zebu	Within Endoinyo Narasha	0	1	0	0	1	2	0	1	1	1	1	0	0	1	0	1	1	0	0	1	1	1	1	0	0	0	0	1	0	1	1	1	2	0
E10	E10001	F	0	0		Endoinyo Narasha	29-Sep-16	25	70	11	200	Never vaccinated	Typical lesions	Zebu	Within Endoinyo Narasha	0	1	0	0	1	2	0	1	1	1	1	0	0	1	0	1	1	0	0	1	1	1	1	0	0	0	0	1	0	1	1	1	2	0
E10	E10003	F	1	1	0	Endoinyo Narasha	29-Sep-16	25	70	11	200	Never vaccinated	Typical lesions	Zebu	Within Endoinyo Narasha	0	1	0	0	1	2	0	1	1	1	1	0	0	1	0	1	1	0	0	1	1	1	1	0	0	0	0	1	0	1	1	1	2	0
E11	E11002	F	0	0		Endoinyo Narasha	30-Sep-16	35	50	80	400	Unknown	Typical lesions interdigital and in mouth	Zebu	Within Endoinyo Narasha	0	0	0	0	1	1	0	1	1	1	1	0	0	1	0	1	1	0	0	1	0	1	1	0	0	0	0	1	0	1	1	1	0	0
E11	E11001	F	0	0		Endoinyo Narasha	30-Sep-16	35	50	80	400	Unknown	Typical lesions interdigital and in mouth	Zebu	Within Endoinyo Narasha	0	0	0	0	1	1	0	1	1	1	1	0	0	1	0	1	1	0	0	1	0	1	1	0	0	0	0	1	0	1	1	1	0	0
E11	E11003	F	0	0		Endoinyo Narasha	30-Sep-16	35	50	80	400	Unknown	Typical lesions interdigital and in mouth	Zebu	Within Endoinyo Narasha	0	0	0	0	1	1	0	1	1	1	1	0	0	1	0	1	1	0	0	1	0	1	1	0	0	0	0	1	0	1	1	1	0	0
E12	E12001	F	0	0		Endoinyo Narasha	30-Sep-16	60	77	20	80	2 years ago	0	Zebu	Within Endoinyo Narasha and Olkinyei Concervancy	1	1	1	1	0	4	1	1	1	1	1	0	0	1	0	1	1	0	0	1	0	1	1	0	0	0	0	1	0	0	1	1	0	1
E12	E12002	F	0	0		Endoinyo Narasha	30-Sep-16	60	77	20	80	2 years ago	0	Zebu	Within Endoinyo Narasha and Olkinyei Concervancy	1	1	1	1	0	4	1	1	1	1	1	0	0	1	0	1	1	0	0	1	0	1	1	0	0	0	0	1	0	0	1	1	0	1
E12	E12003	M	0	0		Endoinyo Narasha	30-Sep-16	60	77	20	80	2 years ago	0	Zebu	Within Endoinyo Narasha and Olkinyei Concervancy	1	1	1	1	0	4	1	1	1	1	1	0	0	1	0	1	1	0	0	1	0	1	1	0	0	0	0	1	0	0	1	1	0	1
E13	E13002	F	0	0		Endoinyo Narasha	30-Sep-16	20	200	130	700	2010	0	Zebu	Within Endoinyo Narasha	0	1	0	0	1	2	0	1	1	1	1	0	0	1	0	1	1	0	0	1	1	1	1	1	0	0	0	0	0	0	1	1	1	1
E13	E13001	F	0	0		Endoinyo Narasha	30-Sep-16	20	200	130	700	2010	0	Zebu	Within Endoinyo Narasha	0	1	0	0	1	2	0	1	1	1	1	0	0	1	0	1	1	0	0	1	1	1	1	1	0	0	0	0	0	0	1	1	1	1
E13	E13003	M	0	0		Endoinyo Narasha	30-Sep-16	20	200	130	700	2010	0	Zebu	Within Endoinyo Narasha	0	1	0	0	1	2	0	1	1	1	1	0	0	1	0	1	1	0	0	1	1	1	1	1	0	0	0	0	0	0	1	1	1	1
E14	E14002	F	0	0		Endoinyo Narasha	30-Sep-16	40	40	60	190	2010	0	Zebu	Within Endoinyo Narasha and Olkinyei Concervancy	1	1	1	1	1	5	0	1	1	1	1	0	0	1	0	1	1	0	0	1	0	1	1	0	0	0	0	1	0	1	1	1	1	1
E14	E14003	F	0	0		Endoinyo Narasha	30-Sep-16	40	40	60	190	2010	0	Zebu	Within Endoinyo Narasha and Olkinyei Concervancy	1	1	1	1	1	5	0	1	1	1	1	0	0	1	0	1	1	0	0	1	0	1	1	0	0	0	0	1	0	1	1	1	1	1
E14	E14001	M	0	0		Endoinyo Narasha	30-Sep-16	40	40	60	190	2010	0	Zebu	Within Endoinyo Narasha and Olkinyei Concervancy	1	1	1	1	1	5	0	1	1	1	1	0	0	1	0	1	1	0	0	1	0	1	1	0	0	0	0	1	0	1	1	1	1	1
E15	E15002	F	0	0		Endoinyo Narasha	30-Sep-16	Unknown	120	130	500	5 years ago	Typical lesions	Zebu	Within Endoinyo Narasha and Olkinyei Concervancy	0	1	0	0	1	2	0	1	1	1	1	0	0	1	0	1	1	0	0	1	1	1	1	0	0	0	0	1	0	1	1	1	1	0
E15	E15003	F	0	1	0	Endoinyo Narasha	30-Sep-16	Unknown	120	130	500	5 years ago	Typical lesions	Zebu	Within Endoinyo Narasha and Olkinyei Concervancy	0	1	0	0	1	2	0	1	1	1	1	0	0	1	0	1	1	0	0	1	1	1	1	0	0	0	0	1	0	1	1	1	1	0
E15	E15001	F	0	0		Endoinyo Narasha	30-Sep-16	Unknown	120	130	500	5 years ago	Typical lesions	Zebu	Within Endoinyo Narasha and Olkinyei Concervancy	0	1	0	0	1	2	0	1	1	1	1	0	0	1	0	1	1	0	0	1	1	1	1	0	0	0	0	1	0	1	1	1	1	0
E16	E16002	F	0	0		Endoinyo Narasha	30-Sep-16	40	170	50	140	Aug-16	0	Zebu	Within Endoinyo Narasha	0	0	0	1	1	2	1	1	1	1	1	0	0	1	0	1	1	0	0	1	0	1	1	0	0	0	0	1	0	1	1	1	1	1
E16	E16001	F	0	0		Endoinyo Narasha	30-Sep-16	40	170	50	140	Aug-16	0	Zebu	Within Endoinyo Narasha	0	0	0	1	1	2	1	1	1	1	1	0	0	1	0	1	1	0	0	1	0	1	1	0	0	0	0	1	0	1	1	1	1	1
E16	E16003	F	0	0		Endoinyo Narasha	30-Sep-16	40	170	50	140	Aug-16	0	Zebu	Within Endoinyo Narasha	0	0	0	1	1	2	1	1	1	1	1	0	0	1	0	1	1	0	0	1	0	1	1	0	0	0	0	1	0	1	1	1	1	1
E17	E17003	M	0	0		Endoinyo Narasha	30-Sep-16	30	100	50	200	Mar-16	0	Zebu	Within own farm	0	1	0	0	1	2	0	1	1	1	0	0	0	1	0	1	1	0	0	1	1	1	1	0	0	0	0	1	0	1	1	1	1	1
E17	E17001	F	0	0		Endoinyo Narasha	30-Sep-16	30	100	50	200	Mar-16	0	Zebu	Within own farm	0	1	0	0	1	2	0	1	1	1	0	0	0	1	0	1	1	0	0	1	1	1	1	0	0	0	0	1	0	1	1	1	1	1
E17	E17002	F	0	0		Endoinyo Narasha	30-Sep-16	30	100	50	200	Mar-16	0	Zebu	Within own farm	0	1	0	0	1	2	0	1	1	1	0	0	0	1	0	1	1	0	0	1	1	1	1	0	0	0	0	1	0	1	1	1	1	1
E18	E18001	F	0	0		Endoinyo Narasha	30-Sep-16	40	56	100	370	6 years ago	Typical lesions	Zebu	Within Endoinyo Narasha	0	1	0	0	1	2	1	1	1	1	0	0	0	1	0	1	1	0	0	1	0	1	1	0	0	0	0	1	0	1	1	1	1	0
E18	E18003	F	0	1	0	Endoinyo Narasha	30-Sep-16	40	56	100	370	6 years ago	Typical lesions	Zebu	Within Endoinyo Narasha	0	1	0	0	1	2	1	1	1	1	0	0	0	1	0	1	1	0	0	1	0	1	1	0	0	0	0	1	0	1	1	1	1	0
E18	E18002	F	0	0		Endoinyo Narasha	30-Sep-16	40	56	100	370	6 years ago	Typical lesions	Zebu	Within Endoinyo Narasha	0	1	0	0	1	2	1	1	1	1	0	0	0	1	0	1	1	0	0	1	0	1	1	0	0	0	0	1	0	1	1	1	1	0
E19	E19002	F	1	1	0	Endoinyo Narasha	30-Sep-16	5	5	20	50	Aug-15	Typical lesions	Zebu	Within own farm	0	1	0	1	1	3	0	1	1	0	0	0	0	1	0	1	1	0	0	1	0	1	1	0	0	0	0	1	0	1	1	1	1	1
E19	E19001	F	0	0		Endoinyo Narasha	30-Sep-16	5	5	20	50	Aug-15	Typical lesions	Zebu	Within own farm	0	1	0	1	1	3	0	1	1	0	0	0	0	1	0	1	1	0	0	1	0	1	1	0	0	0	0	1	0	1	1	1	1	1
E19	E19003	F	0	0		Endoinyo Narasha	30-Sep-16	5	5	20	50	Aug-15	Typical lesions	Zebu	Within own farm	0	1	0	1	1	3	0	1	1	0	0	0	0	1	0	1	1	0	0	1	0	1	1	0	0	0	0	1	0	1	1	1	1	1
E2	E2003	F	0	1	0	Endoinyo Narasha	29-Sep-16	36	70	100	400	4 years ago	Typical lesions	Zebu	Within own farm	0	1	0	1	1	3	1	1	1	1	1	0	0	1	0	1	1	0	0	1	1	1	1	1	0	0	0	0	0	0	1	1	1	1
E2	E2002	F	0	0		Endoinyo Narasha	29-Sep-16	36	70	100	400	4 years ago	Typical lesions	Zebu	Within own farm	0	1	0	1	1	3	1	1	1	1	1	0	0	1	0	1	1	0	0	1	1	1	1	1	0	0	0	0	0	0	1	1	1	1
E2	E2001	F	0	0		Endoinyo Narasha	29-Sep-16	36	70	100	400	4 years ago	Typical lesions	Zebu	Within own farm	0	1	0	1	1	3	1	1	1	1	1	0	0	1	0	1	1	0	0	1	1	1	1	1	0	0	0	0	0	0	1	1	1	1
E20	E20003	F	0	0		Endoinyo Narasha	01-Oct-16	40	80	185	300	20 years ago	0	Zebu	Within own farm	0	1	0	1	1	3	0	1	1	0	0	0	0	1	0	1	1	0	0	1	0	1	1	0	0	0	0	1	0	0	1	1	1	1
E20	E20001	M	0	0		Endoinyo Narasha	01-Oct-16	40	80	185	300	20 years ago	0	Zebu	Within own farm	0	1	0	1	1	3	0	1	1	0	0	0	0	1	0	1	1	0	0	1	0	1	1	0	0	0	0	1	0	0	1	1	1	1
E20	E20002	M	0	0		Endoinyo Narasha	01-Oct-16	40	80	185	300	20 years ago	0	Zebu	Within own farm	0	1	0	1	1	3	0	1	1	0	0	0	0	1	0	1	1	0	0	1	0	1	1	0	0	0	0	1	0	0	1	1	1	1
E21	E21003	F	0	0		Endoinyo Narasha	01-Oct-16	30	100	50	600	Apr-16	0	Zebu	Within own farm, Maasai Mara National Park at night	0	1	0	1	1	3	1	1	1	1	1	0	0	1	0	1	1	0	0	1	0	1	1	0	0	0	0	1	0	1	1	1	1	1
E21	E21002	F	0	0		Endoinyo Narasha	01-Oct-16	30	100	50	600	Apr-16	0	Zebu	Within own farm, Maasai Mara National Park at night	0	1	0	1	1	3	1	1	1	1	1	0	0	1	0	1	1	0	0	1	0	1	1	0	0	0	0	1	0	1	1	1	1	1
E21	E21001	F	0	1	0	Endoinyo Narasha	01-Oct-16	30	100	50	600	Apr-16	0	Zebu	Within own farm, Maasai Mara National Park at night	0	1	0	1	1	3	1	1	1	1	1	0	0	1	0	1	1	0	0	1	0	1	1	0	0	0	0	1	0	1	1	1	1	1
E22	E22002	F	0	0		Endoinyo Narasha	01-oc-16	15	100	40	300	3 years ago	0	Zebu	Within own farm	0	0	0	0	1	1	0	1	1	1	0	0	0	1	0	1	1	0	0	1	1	1	1	0	0	0	0	1	0	0	1	1	1	1
E22	E22003	M	0	0		Endoinyo Narasha	01-oc-16	15	100	40	300	3 years ago	0	Zebu	Within own farm	0	0	0	0	1	1	0	1	1	1	0	0	0	1	0	1	1	0	0	1	1	1	1	0	0	0	0	1	0	0	1	1	1	1
E22	E22001	F	0	0		Endoinyo Narasha	01-oc-16	15	100	40	300	3 years ago	0	Zebu	Within own farm	0	0	0	0	1	1	0	1	1	1	0	0	0	1	0	1	1	0	0	1	1	1	1	0	0	0	0	1	0	0	1	1	1	1
E23	E23001	F	0	0		Endoinyo Narasha	01-oct-16	30	100	40	80	Apr-15	0	Zebu	Within Endoinyo Narasha	0	2	1	0	1	4	0	1	1	0	1	0	0	1	0	1	1	0	0	1	1	1	1	0	1	0	0	0	0	1	1	1	1	1
E23	E23003	F	0	0		Endoinyo Narasha	01-oct-16	30	100	40	80	Apr-15	0	Zebu	Within Endoinyo Narasha	0	2	1	0	1	4	0	1	1	0	1	0	0	1	0	1	1	0	0	1	1	1	1	0	1	0	0	0	0	1	1	1	1	1
E23	E23002	F	0	0		Endoinyo Narasha	01-oct-16	30	100	40	80	Apr-15	0	Zebu	Within Endoinyo Narasha	0	2	1	0	1	4	0	1	1	0	1	0	0	1	0	1	1	0	0	1	1	1	1	0	1	0	0	0	0	1	1	1	1	1
E24	E24002	F	0	0		Endoinyo Narasha	01-oct-16	30	200	100	300	3 years ago	Typical lesions		Within own farm and Povini Concervancy	0	0	0	0	1	1	0	1	1	1	1	0	0	1	0	1	1	0	0	1	0	1	1	0	1	0	0	0	0	0	1	1	1	0
E24	E24003	F	0	1	0	Endoinyo Narasha	01-oct-16	30	200	100	300	3 years ago	Typical lesions		Within own farm and Povini Concervancy	0	0	0	0	1	1	0	1	1	1	1	0	0	1	0	1	1	0	0	1	0	1	1	0	1	0	0	0	0	0	1	1	1	0
E24	E24001	F	0	0		Endoinyo Narasha	01-oct-16	30	200	100	300	3 years ago	Typical lesions		Within own farm and Povini Concervancy	0	0	0	0	1	1	0	1	1	1	1	0	0	1	0	1	1	0	0	1	0	1	1	0	1	0	0	0	0	0	1	1	1	0
E25	E25002	F	0	1	0	Endoinyo Narasha	01-oct-16	30	300	200	700	Aug-16	Typical lesions in mouth	Zebu	Within own farm	0	1	0	0	0	1	0	1	1	1	0	0	0	1	0	1	1	0	0	1	1	1	1	1	0	0	0	0	0	0	1	1	1	1
E25	E25003	F	0	0		Endoinyo Narasha	01-oct-16	30	300	200	700	Aug-16	Typical lesions in mouth	Zebu	Within own farm	0	1	0	0	0	1	0	1	1	1	0	0	0	1	0	1	1	0	0	1	1	1	1	1	0	0	0	0	0	0	1	1	1	1
E25	E25001	F	0	0		Endoinyo Narasha	01-oct-16	30	300	200	700	Aug-16	Typical lesions in mouth	Zebu	Within own farm	0	1	0	0	0	1	0	1	1	1	0	0	0	1	0	1	1	0	0	1	1	1	1	1	0	0	0	0	0	0	1	1	1	1
E3	E3001	F	0	0		Endoinyo Narasha	29-Sep-16	20	30	70	200	Never vaccinated	0	Zebu	Within own farm	0	1	0	1	1	3	0	1	1	1	1	0	0	1	0	1	1	0	0	1	0	1	1	0	0	0	0	1	0	1	1	1	1	1
E3	E3003	M	0	0		Endoinyo Narasha	29-Sep-16	20	30	70	200	Never vaccinated	0	Zebu	Within own farm	0	1	0	1	1	3	0	1	1	1	1	0	0	1	0	1	1	0	0	1	0	1	1	0	0	0	0	1	0	1	1	1	1	1
E3	E3002	M	0	0		Endoinyo Narasha	29-Sep-16	20	30	70	200	Never vaccinated	0	Zebu	Within own farm	0	1	0	1	1	3	0	1	1	1	1	0	0	1	0	1	1	0	0	1	0	1	1	0	0	0	0	1	0	1	1	1	1	1
E4	E4002	F	0	0		Endoinyo Narasha	29-Sep-16	30	8	0	40	June 2016	0	Zebu	Within own farm	0	1	0	0	1	2	1	1	1	0	0	0	0	1	0	1	1	0	0	1	1	1	1	0	1	0	0	0	0	1	1	1	1	1
E4	E4001	M	0	0		Endoinyo Narasha	29-Sep-16	30	8	0	40	June 2016	0	Zebu	Within own farm	0	1	0	0	1	2	1	1	1	0	0	0	0	1	0	1	1	0	0	1	1	1	1	0	1	0	0	0	0	1	1	1	1	1
E4	E4003	F	0	0		Endoinyo Narasha	29-Sep-16	30	8	0	40	June 2016	0	Zebu	Within own farm	0	1	0	0	1	2	1	1	1	0	0	0	0	1	0	1	1	0	0	1	1	1	1	0	1	0	0	0	0	1	1	1	1	1
E5	E5001	M	0	1	0	Endoinyo Narasha	29-Sep-16	70	20	11	70	Never vaccinated	Typical lesions	Zebu	Within own farm	0	1	0	1	1	3	0	1	1	0	1	0	0	1	0	1	1	0	0	1	0	1	1	0	0	0	0	1	0	1	1	1	0	0
E5	E5002	F	0	1	0	Endoinyo Narasha	29-Sep-16	70	20	11	70	Never vaccinated	Typical lesions	Zebu	Within own farm	0	1	0	1	1	3	0	1	1	0	1	0	0	1	0	1	1	0	0	1	0	1	1	0	0	0	0	1	0	1	1	1	0	0
E5	E5003	F	0	1	0	Endoinyo Narasha	29-Sep-16	70	20	11	70	Never vaccinated	Typical lesions	Zebu	Within own farm	0	1	0	1	1	3	0	1	1	0	1	0	0	1	0	1	1	0	0	1	0	1	1	0	0	0	0	1	0	1	1	1	0	0
E6	E6002	F	0	0		Endoinyo Narasha	29-Sep-16	30	8	0	50	June 2015	0	Zebu	Within own farm	0	1	0	0	1	2	1	1	1	1	1	0	0	1	0	1	1	0	0	1	1	1	1	0	0	0	0	1	0	1	1	1	1	0
E6	E6001	F	0	0		Endoinyo Narasha	29-Sep-16	30	8	0	50	June 2015	0	Zebu	Within own farm	0	1	0	0	1	2	1	1	1	1	1	0	0	1	0	1	1	0	0	1	1	1	1	0	0	0	0	1	0	1	1	1	1	0
E6	E6003	F	0	0		Endoinyo Narasha	29-Sep-16	30	8	0	50	June 2015	0	Zebu	Within own farm	0	1	0	0	1	2	1	1	1	1	1	0	0	1	0	1	1	0	0	1	1	1	1	0	0	0	0	1	0	1	1	1	1	0
E7	E7003	F	0	0		Endoinyo Narasha	29-Sep-16	20	60	0	100	Sep-15	0	Zebu	Within own farm	0	1	0	0	0	1	0	1	1	1	1	0	0	1	0	1	1	0	0	1	0	1	1	0	1	0	0	0	0	0	1	1	2	0
E7	E7001	F	0	0		Endoinyo Narasha	29-Sep-16	20	60	0	100	Sep-15	0	Zebu	Within own farm	0	1	0	0	0	1	0	1	1	1	1	0	0	1	0	1	1	0	0	1	0	1	1	0	1	0	0	0	0	0	1	1	2	0
E7	E7002	F	0	0		Endoinyo Narasha	29-Sep-16	20	60	0	100	Sep-15	0	Zebu	Within own farm	0	1	0	0	0	1	0	1	1	1	1	0	0	1	0	1	1	0	0	1	0	1	1	0	1	0	0	0	0	0	1	1	2	0
E8	E8002	F	0	0		Endoinyo Narasha	29-Sep-16	40	100	24	250	March 2015	0	Zebu	Within own farm	0	1	0	1	1	3	1	1	1	1	1	0	0	1	0	1	1	0	0	1	1	1	1	0	0	0	0	1	0	1	1	1	1	1
E8	E8001	F	0	0		Endoinyo Narasha	29-Sep-16	40	100	24	250	March 2015	0	Zebu	Within own farm	0	1	0	1	1	3	1	1	1	1	1	0	0	1	0	1	1	0	0	1	1	1	1	0	0	0	0	1	0	1	1	1	1	1
E8	E8003	F	0	0		Endoinyo Narasha	29-Sep-16	40	100	24	250	March 2015	0	Zebu	Within own farm	0	1	0	1	1	3	1	1	1	1	1	0	0	1	0	1	1	0	0	1	1	1	1	0	0	0	0	1	0	1	1	1	1	1
E9	E9003	M	0	0		Endoinyo Narasha	29-Sep-16	50	59	37	200	Apr-15	0	Zebu	Within own farm and Povini Concervancy	1	1	1	1	1	5	0	1	1	1	1	0	0	1	0	1	1	0	0	1	1	1	1	0	0	0	0	1	0	1	1	1	1	1
E9	E9001	F	0	0		Endoinyo Narasha	29-Sep-16	50	59	37	200	Apr-15	0	Zebu	Within own farm and Povini Concervancy	1	1	1	1	1	5	0	1	1	1	1	0	0	1	0	1	1	0	0	1	1	1	1	0	0	0	0	1	0	1	1	1	1	1
E9	E9002	M	0	0		Endoinyo Narasha	29-Sep-16	50	59	37	200	Apr-15	0	Zebu	Within own farm and Povini Concervancy	1	1	1	1	1	5	0	1	1	1	1	0	0	1	0	1	1	0	0	1	1	1	1	0	0	0	0	1	0	1	1	1	1	1
L1	L1003	F	0	0		Lemek	21-Sep-16	50	60	15	110	2 years ago	Abortions	Zebu	Within Lemek, national park during dry season	0	1	0	1	1	3	1	1	1	1	0	0	0	1	0	1	1	0	0	1	1	1	1	0	0	0	1	0	0	1	1	1	1	0
L1	L1001	F	0	0		Lemek	21-Sep-16	50	60	15	110	2 years ago	Abortions	Zebu	Within Lemek, national park during dry season	0	1	0	1	1	3	1	1	1	1	0	0	0	1	0	1	1	0	0	1	1	1	1	0	0	0	1	0	0	1	1	1	1	0
L1	L1002	F	0	0		Lemek	21-Sep-16	50	60	15	110	2 years ago	Abortions	Zebu	Within Lemek, national park during dry season	0	1	0	1	1	3	1	1	1	1	0	0	0	1	0	1	1	0	0	1	1	1	1	0	0	0	1	0	0	1	1	1	1	0
L10	L10002	F	0	0		Lemek	22-Sep-16	30	60	45	55	16-Apr	0	Zebu	Within Lemek, Munyas near Mara river	0	1	0	0	1	2	0	1	1	0	0	0	0	1	0	1	1	0	0	1	1	1	1	1	0	0	0	0	0	1	1	1	1	1
L10	L10001	F	0	0		Lemek	22-Sep-16	30	60	45	55	16-Apr	0	Zebu	Within Lemek, Munyas near Mara river	0	1	0	0	1	2	0	1	1	0	0	0	0	1	0	1	1	0	0	1	1	1	1	1	0	0	0	0	0	1	1	1	1	1
L10	L10003	F	1	0		Lemek	22-Sep-16	30	60	45	55	16-Apr	0	Zebu	Within Lemek, Munyas near Mara river	0	1	0	0	1	2	0	1	1	0	0	0	0	1	0	1	1	0	0	1	1	1	1	1	0	0	0	0	0	1	1	1	1	1
L11	L11002	F	0	0		Lemek	22-Sep-16	30	20	100	50	Feb-16	0	Zebu	Within Lemek	0	1	0	0	1	2	0	1	1	0	0	0	0	1	0	1	1	0	0	1	0	1	1	0	1	0	0	0	0	1	1	1	0	0
L11	L11001	F	0	0		Lemek	22-Sep-16	30	20	100	50	Feb-16	0	Zebu	Within Lemek	0	1	0	0	1	2	0	1	1	0	0	0	0	1	0	1	1	0	0	1	0	1	1	0	1	0	0	0	0	1	1	1	0	0
L11	L11003	F	0	0		Lemek	22-Sep-16	30	20	100	50	Feb-16	0	Zebu	Within Lemek	0	1	0	0	1	2	0	1	1	0	0	0	0	1	0	1	1	0	0	1	0	1	1	0	1	0	0	0	0	1	1	1	0	0
L12	L12002	M	0	0		Lemek	22-Sep-16	50	28	12	34	Last one year	0	Zebu	Within Lemek, on own land, Olkingeri, Aitong	0	1	0	0	1	2	1	1	1	0	0	0	0	1	0	1	2	0	0	1	1	1	1	1	0	0	0	0	0	1	1	1	1	1
L12	L12001	F	0	0		Lemek	22-Sep-16	50	28	12	34	Last one year	0	Zebu	Within Lemek, on own land, Olkingeri, Aitong	0	1	0	0	1	2	1	1	1	0	0	0	0	1	0	1	2	0	0	1	1	1	1	1	0	0	0	0	0	1	1	1	1	1
L12	L12003	M	0	0		Lemek	22-Sep-16	50	28	12	34	Last one year	0	Zebu	Within Lemek, on own land, Olkingeri, Aitong	0	1	0	0	1	2	1	1	1	0	0	0	0	1	0	1	2	0	0	1	1	1	1	1	0	0	0	0	0	1	1	1	1	1
L13	L13003	M	0	0		Lemek	22-Sep-16	30	70	60	40	June 2015	0	Zebu	Within Lemek	0	0	0	0	1	1	1	1	1	0	0	0	0	1	0	1	1	0	0	1	1	1	1	0	1	0	0	0	0	1	1	1	1	0
L13	L13001	F	1	0		Lemek	22-Sep-16	30	70	60	40	June 2015	0	Zebu	Within Lemek	0	0	0	0	1	1	1	1	1	0	0	0	0	1	0	1	1	0	0	1	1	1	1	0	1	0	0	0	0	1	1	1	1	0
L13	L13002	F	0	0		Lemek	22-Sep-16	30	70	60	40	June 2015	0	Zebu	Within Lemek	0	0	0	0	1	1	1	1	1	0	0	0	0	1	0	1	1	0	0	1	1	1	1	0	1	0	0	0	0	1	1	1	1	0
L14	L14001	F	0	0		Lemek	22-Sep-16	20	300	150	300	2 years ago	0	Borana, Zebu	Within Lemek, Oldoinyo Lorkingei during rainy season	0	0	0	1	1	2	0	1	1	1	0	0	0	1	0	1	1	0	0	1	1	1	1	1	0	0	0	0	0	1	1	1	1	0
L14	L14002	F	0	0		Lemek	22-Sep-16	20	300	150	300	2 years ago	0	Borana, Zebu	Within Lemek, Oldoinyo Lorkingei during rainy season	0	0	0	1	1	2	0	1	1	1	0	0	0	1	0	1	1	0	0	1	1	1	1	1	0	0	0	0	0	1	1	1	1	0
L14	L14003	F	0	0		Lemek	22-Sep-16	20	300	150	300	2 years ago	0	Borana, Zebu	Within Lemek, Oldoinyo Lorkingei during rainy season	0	0	0	1	1	2	0	1	1	1	0	0	0	1	0	1	1	0	0	1	1	1	1	1	0	0	0	0	0	1	1	1	1	0
L15	L15003	F	0	0		Lemek	22-Sep-16	30	100	100	150	Aug-16	0	Zebu	Within Lemek	0	1	0	0	1	2	1	1	1	1	0	0	0	1	0	1	1	0	0	1	1	1	0	1	0	0	0	0	0	1	1	1	1	0
L15	L15001	F	0	0		Lemek	22-Sep-16	30	100	100	150	Aug-16	0	Zebu	Within Lemek	0	1	0	0	1	2	1	1	1	1	0	0	0	1	0	1	1	0	0	1	1	1	0	1	0	0	0	0	0	1	1	1	1	0
L15	L15002	F	0	0		Lemek	22-Sep-16	30	100	100	150	Aug-16	0	Zebu	Within Lemek	0	1	0	0	1	2	1	1	1	1	0	0	0	1	0	1	1	0	0	1	1	1	0	1	0	0	0	0	0	1	1	1	1	0
L16	L16003	F	0	0		Lemek	23-Sep-16	20	19	28	100	Unknown	0	Zebu	Within Lemek	0	0	0	0	1	1	0	1	1	0	0	0	0	1	0	1	1	0	0	1	0	1	1	0	0	1	0	0	0	1	1	1	0	0
L16	L16001	F	0	0		Lemek	23-Sep-16	20	19	28	100	Unknown	0	Zebu	Within Lemek	0	0	0	0	1	1	0	1	1	0	0	0	0	1	0	1	1	0	0	1	0	1	1	0	0	1	0	0	0	1	1	1	0	0
L16	L16002	M	0	0		Lemek	23-Sep-16	20	19	28	100	Unknown	0	Zebu	Within Lemek	0	0	0	0	1	1	0	1	1	0	0	0	0	1	0	1	1	0	0	1	0	1	1	0	0	1	0	0	0	1	1	1	0	0
L17	L17003	F	0	0		Lemek	23-Sep-16	36	172	100	300	Never vaccinated	0	Zebu, Sahiwal	Within Lemek and Endoinyo Narasha	0	0	0	0	1	1	1	1	1	0	0	0	0	1	0	1	1	0	0	1	0	1	1	1	0	0	0	0	0	1	0	1	1	1
L17	L17002	M	0	0		Lemek	23-Sep-16	36	172	100	300	Never vaccinated	0	Zebu, Sahiwal	Within Lemek and Endoinyo Narasha	0	0	0	0	1	1	1	1	1	0	0	0	0	1	0	1	1	0	0	1	0	1	1	1	0	0	0	0	0	1	0	1	1	1
L17	L17001	F	0	0		Lemek	23-Sep-16	36	172	100	300	Never vaccinated	0	Zebu, Sahiwal	Within Lemek and Endoinyo Narasha	0	0	0	0	1	1	1	1	1	0	0	0	0	1	0	1	1	0	0	1	0	1	1	1	0	0	0	0	0	1	0	1	1	1
L18	L18003	F	0	0		Lemek	23-Sep-16	40	250	200	300	Unknown	0	Zebu	Within Lemek	0	1	0	1	1	3	1	1	1	1	0	0	0	1	0	1	1	0	0	1	0	1	1	0	1	0	0	0	0	1	1	1	1	1
L18	L18001	F	0	0		Lemek	23-Sep-16	40	250	200	300	Unknown	0	Zebu	Within Lemek	0	1	0	1	1	3	1	1	1	1	0	0	0	1	0	1	1	0	0	1	0	1	1	0	1	0	0	0	0	1	1	1	1	1
L18	L18002	M	0	0		Lemek	23-Sep-16	40	250	200	300	Unknown	0	Zebu	Within Lemek	0	1	0	1	1	3	1	1	1	1	0	0	0	1	0	1	1	0	0	1	0	1	1	0	1	0	0	0	0	1	1	1	1	1
L19	L19001	M	0	0		Lemek	23-Sep-16	40	63	16	150	5 months ago	Typical lesions	Zebu	Within Lemek	0	1	0	1	1	3	0	1	1	1	0	0	0	1	0	1	1	0	0	1	1	1	1	1	0	0	0	0	0	1	1	1	1	1
L19	L19003	M	0	1	0	Lemek	23-Sep-16	40	63	16	150	5 months ago	Typical lesions	Zebu	Within Lemek	0	1	0	1	1	3	0	1	1	1	0	0	0	1	0	1	1	0	0	1	1	1	1	1	0	0	0	0	0	1	1	1	1	1
L19	L19002	F	0	0		Lemek	23-Sep-16	40	63	16	150	5 months ago	Typical lesions	Zebu	Within Lemek	0	1	0	1	1	3	0	1	1	1	0	0	0	1	0	1	1	0	0	1	1	1	1	1	0	0	0	0	0	1	1	1	1	1
L2	L2001	F	0	0		Lemek	21-Sep-16	37	40	30	50	2 years ago	Abortions	Zebu	Within Lemek, national park during dry season	0	1	0	1	1	3	2	1	1	1	0	0	0	1	0	1	1	0	0	1	1	1	1	0	0	1	0	0	0	1	0	1	1	2
L2	L2003	F	0	0		Lemek	21-Sep-16	37	40	30	50	2 years ago	Abortions	Zebu	Within Lemek, national park during dry season	0	1	0	1	1	3	2	1	1	1	0	0	0	1	0	1	1	0	0	1	1	1	1	0	0	1	0	0	0	1	0	1	1	2
L2	L2002	F	0	0		Lemek	21-Sep-16	37	40	30	50	2 years ago	Abortions	Zebu	Within Lemek, national park during dry season	0	1	0	1	1	3	2	1	1	1	0	0	0	1	0	1	1	0	0	1	1	1	1	0	0	1	0	0	0	1	0	1	1	2
L20	L20001	F	0	0		Lemek	23-Sep-16	25	40	50	6	March 2016	0	Zebu	Within Lemek	0	1	0	1	1	3	1	1	1	0	0	0	0	1	0	1	1	0	0	1	0	1	1	0	0	0	0	1	0	1	1	1	1	1
L20	L20003	F	0	0		Lemek	23-Sep-16	25	40	50	6	March 2016	0	Zebu	Within Lemek	0	1	0	1	1	3	1	1	1	0	0	0	0	1	0	1	1	0	0	1	0	1	1	0	0	0	0	1	0	1	1	1	1	1
L20	L20002	F	0	0		Lemek	23-Sep-16	25	40	50	6	March 2016	0	Zebu	Within Lemek	0	1	0	1	1	3	1	1	1	0	0	0	0	1	0	1	1	0	0	1	0	1	1	0	0	0	0	1	0	1	1	1	1	1
L21	L21003	F	0	0		Lemek	23-Sep-16	60	300	150	650	Last 2 years	0	Zebu	Within Lemek	0	1	0	0	1	2	1	1	1	1	0	0	0	1	0	1	1	0	0	1	1	1	1	0	0	0	0	1	0	1	1	1	1	1
L21	L21002	F	0	0		Lemek	23-Sep-16	60	300	150	650	Last 2 years	0	Zebu	Within Lemek	0	1	0	0	1	2	1	1	1	1	0	0	0	1	0	1	1	0	0	1	1	1	1	0	0	0	0	1	0	1	1	1	1	1
L21	L21001	M	0	0		Lemek	23-Sep-16	60	300	150	650	Last 2 years	0	Zebu	Within Lemek	0	1	0	0	1	2	1	1	1	1	0	0	0	1	0	1	1	0	0	1	1	1	1	0	0	0	0	1	0	1	1	1	1	1
L22	L22002	F	0	1	0	Lemek	23-Sep-16	50	200	100	100	Last year	Typical lesions	Zebu	Within Lemek, Oldoinyo Lorkingei during rainy season	0	1	0	0	1	2	2	1	1	0	0	0	0	1	0	1	1	0	0	1	1	1	1	1	0	0	0	0	0	1	1	1	1	1
L22	L22003	F	0	0		Lemek	23-Sep-16	50	200	100	100	Last year	Typical lesions	Zebu	Within Lemek, Oldoinyo Lorkingei during rainy season	0	1	0	0	1	2	2	1	1	0	0	0	0	1	0	1	1	0	0	1	1	1	1	1	0	0	0	0	0	1	1	1	1	1
L22	L22001	F	0	1	0	Lemek	23-Sep-16	50	200	100	100	Last year	Typical lesions	Zebu	Within Lemek, Oldoinyo Lorkingei during rainy season	0	1	0	0	1	2	2	1	1	0	0	0	0	1	0	1	1	0	0	1	1	1	1	1	0	0	0	0	0	1	1	1	1	1
L23	L23002	M	0	0		Lemek	23-Sep-16	40	35	50	100	Last 10 years	0	Zebu	Within Lemek, fenced land	0	1	0	0	0	1	0	1	1	0	0	0	0	1	0	1	1	0	0	1	1	0	0	0	0	0	0	1	0	1	1	1	1	1
L23	L23001	M	0	0		Lemek	23-Sep-16	40	35	50	100	Last 10 years	0	Zebu	Within Lemek, fenced land	0	1	0	0	0	1	0	1	1	0	0	0	0	1	0	1	1	0	0	1	1	0	0	0	0	0	0	1	0	1	1	1	1	1
L23	L23003	M	0	0		Lemek	23-Sep-16	40	35	50	100	Last 10 years	0	Zebu	Within Lemek, fenced land	0	1	0	0	0	1	0	1	1	0	0	0	0	1	0	1	1	0	0	1	1	0	0	0	0	0	0	1	0	1	1	1	1	1
L24	L24003	F	1	1	0	Lemek	23-Sep-16	15	270	20	600	may 2016	Typical lesions mouth	Zebu, Sahiwal	Within Lemek, Munyas near Mara river and Olkinyei	0	1	0	0	1	2	0	1	1	0	0	0	0	1	0	1	1	0	0	1	1	1	1	1	0	0	0	0	0	0	1	1	1	1
L24	L24001	F	1	0		Lemek	23-Sep-16	15	270	20	600	may 2016	Typical lesions mouth	Zebu, Sahiwal	Within Lemek, Munyas near Mara river and Olkinyei	0	1	0	0	1	2	0	1	1	0	0	0	0	1	0	1	1	0	0	1	1	1	1	1	0	0	0	0	0	0	1	1	1	1
L24	L24002	F	0	1	0	Lemek	23-Sep-16	15	270	20	600	may 2016	Typical lesions mouth	Zebu, Sahiwal	Within Lemek, Munyas near Mara river and Olkinyei	0	1	0	0	1	2	0	1	1	0	0	0	0	1	0	1	1	0	0	1	1	1	1	1	0	0	0	0	0	0	1	1	1	1
L25	L25001	M	0	0		Lemek	23-Sep-16	50	18	30	100	may 2016	0	Zebu	Within Lemek and Olontari	0	1	0	1	1	3	1	1	1	1	0	0	0	1	0	1	1	0	0	1	1	1	1	0	1	0	0	0	0	1	1	1	1	1
L25	L25003	F	0	0		Lemek	23-Sep-16	50	18	30	100	may 2016	0	Zebu	Within Lemek and Olontari	0	1	0	1	1	3	1	1	1	1	0	0	0	1	0	1	1	0	0	1	1	1	1	0	1	0	0	0	0	1	1	1	1	1
L25	L25002	M	0	0		Lemek	23-Sep-16	50	18	30	100	may 2016	0	Zebu	Within Lemek and Olontari	0	1	0	1	1	3	1	1	1	1	0	0	0	1	0	1	1	0	0	1	1	1	1	0	1	0	0	0	0	1	1	1	1	1
L3	L3003	F	0	0		Lemek	21-Sep-16	20	100	100	200	4 months ago	0	Zebu	Within Lemek and Lemek concervancy during dry season	0	1	0	1	1	3	0	1	1	1	0	0	0	1	0	0	0	0	0	1	0	1	1	0	0	1	0	0	0	1	1	1	2	0
L3	L3001	M	0	0		Lemek	21-Sep-16	20	100	100	200	4 months ago	0	Zebu	Within Lemek and Lemek concervancy during dry season	0	1	0	1	1	3	0	1	1	1	0	0	0	1	0	0	0	0	0	1	0	1	1	0	0	1	0	0	0	1	1	1	2	0
L3	L3002	F	1	0		Lemek	21-Sep-16	20	100	100	200	4 months ago	0	Zebu	Within Lemek and Lemek concervancy during dry season	0	1	0	1	1	3	0	1	1	1	0	0	0	1	0	0	0	0	0	1	0	1	1	0	0	1	0	0	0	1	1	1	2	0
L4	L4003	F	0	0		Lemek	21-Sep-16	37	40	30	130	6 months ago	0	Zebu	Within Lemek, on own land	1	1	0	0	1	3	0	1	1	1	0	0	0	1	0	0	0	0	0	1	0	1	1	0	0	0	0	1	0	0	1	1	1	1
L4	L4002	M	0	0		Lemek	21-Sep-16	37	40	30	130	6 months ago	0	Zebu	Within Lemek, on own land	1	1	0	0	1	3	0	1	1	1	0	0	0	1	0	0	0	0	0	1	0	1	1	0	0	0	0	1	0	0	1	1	1	1
L4	L4001	F	0	0		Lemek	21-Sep-16	37	40	30	130	6 months ago	0	Zebu	Within Lemek, on own land	1	1	0	0	1	3	0	1	1	1	0	0	0	1	0	0	0	0	0	1	0	1	1	0	0	0	0	1	0	0	1	1	1	1
L5	L5003	F	0	0		Lemek	21-Sep-16	60	100	20	300	Less than 7 years ago	0	Zebu	Within Lemek and Koiyaki concervancy	0	0	0	0	1	1	1	1	1	1	0	0	0	1	0	1	1	0	0	1	0	1	1	0	0	0	0	1	0	1	1	1	0	0
L5	L5002	F	0	0		Lemek	21-Sep-16	60	100	20	300	Less than 7 years ago	0	Zebu	Within Lemek and Koiyaki concervancy	0	0	0	0	1	1	1	1	1	1	0	0	0	1	0	1	1	0	0	1	0	1	1	0	0	0	0	1	0	1	1	1	0	0
L5	L5001	F	0	0		Lemek	21-Sep-16	60	100	20	300	Less than 7 years ago	0	Zebu	Within Lemek and Koiyaki concervancy	0	0	0	0	1	1	1	1	1	1	0	0	0	1	0	1	1	0	0	1	0	1	1	0	0	0	0	1	0	1	1	1	0	0
L6	L6001	F	0	0		Lemek	21-Sep-16	26	25	36	36	16 months ago	0	Zebu	Within Lemek	0	1	0	0	1	2	1	1	1	1	0	0	0	1	0	1	1	0	0	1	0	1	1	0	1	0	0	0	0	1	1	1	0	1
L6	L6002	F	0	0		Lemek	21-Sep-16	26	25	36	36	16 months ago	0	Zebu	Within Lemek	0	1	0	0	1	2	1	1	1	1	0	0	0	1	0	1	1	0	0	1	0	1	1	0	1	0	0	0	0	1	1	1	0	1
L6	L6003	F	0	0		Lemek	21-Sep-16	26	25	36	36	16 months ago	0	Zebu	Within Lemek	0	1	0	0	1	2	1	1	1	1	0	0	0	1	0	1	1	0	0	1	0	1	1	0	1	0	0	0	0	1	1	1	0	1
L7	L7003	F	0	0		Lemek	21-Sep-16	37	15	50	30	15 months ago	Scar on teat	Zebu	Within Lemek	0	1	0	0	1	2	2	1	1	1	0	0	0	1	0	1	1	0	0	1	0	1	1	0	0	0	0	1	0	1	1	1	0	0
L7	L7001	F	0	0		Lemek	21-Sep-16	37	15	50	30	15 months ago	Scar on teat	Zebu	Within Lemek	0	1	0	0	1	2	2	1	1	1	0	0	0	1	0	1	1	0	0	1	0	1	1	0	0	0	0	1	0	1	1	1	0	0
L7	L7002	F	0	0		Lemek	21-Sep-16	37	15	50	30	15 months ago	Scar on teat	Zebu	Within Lemek	0	1	0	0	1	2	2	1	1	1	0	0	0	1	0	1	1	0	0	1	0	1	1	0	0	0	0	1	0	1	1	1	0	0
L8	L8003	F	1	0		Lemek	22-Sep-16	30	50	100	50	Apr-16	0	Zebu	Within Lemek, Munyas near Mara river	0	1	0	0	1	2	0	1	1	0	0	0	0	0	1	1	1	0	0	1	1	1	1	1	0	0	0	0	0	1	1	1	1	1
L8	L8002	F	0	0		Lemek	22-Sep-16	30	50	100	50	Apr-16	0	Zebu	Within Lemek, Munyas near Mara river	0	1	0	0	1	2	0	1	1	0	0	0	0	0	1	1	1	0	0	1	1	1	1	1	0	0	0	0	0	1	1	1	1	1
L8	L8001	F	0	0		Lemek	22-Sep-16	30	50	100	50	Apr-16	0	Zebu	Within Lemek, Munyas near Mara river	0	1	0	0	1	2	0	1	1	0	0	0	0	0	1	1	1	0	0	1	1	1	1	1	0	0	0	0	0	1	1	1	1	1
L9	L9001	F	1	1	0	Lemek	22-Sep-16	20	50	20	30	16-Apr	Typical lesions	Zebu	Within Lemek, Munyas near Mara river	0	1	0	0	1	2	0	1	1	0	0	0	0	1	0	1	1	0	0	1	1	1	1	1	0	0	0	0	0	1	1	1	1	1
L9	L9003	F	1	0		Lemek	22-Sep-16	20	50	20	30	16-Apr	Typical lesions	Zebu	Within Lemek, Munyas near Mara river	0	1	0	0	1	2	0	1	1	0	0	0	0	1	0	1	1	0	0	1	1	1	1	1	0	0	0	0	0	1	1	1	1	1
L9	L9002	F	0	0		Lemek	22-Sep-16	20	50	20	30	16-Apr	Typical lesions	Zebu	Within Lemek, Munyas near Mara river	0	1	0	0	1	2	0	1	1	0	0	0	0	1	0	1	1	0	0	1	1	1	1	1	0	0	0	0	0	1	1	1	1	1
M1	M1003	F	1	0		Mararianta	25-Sep-16	60	116	20	160	june 2016	Typical lesions on teat	Zebu	Within Mararianda and MNC (Mara North Concervancy)	1	1	0	1	1	4	0	1	1	1	0	0	0	1	0	1	1	0	0	1	0	1	1	0	1	0	0	0	0	1	1	1	1	0
M1	M1001	F	1	0		Mararianta	25-Sep-16	60	116	20	160	june 2016	Typical lesions on teat	Zebu	Within Mararianda and MNC (Mara North Concervancy)	1	1	0	1	1	4	0	1	1	1	0	0	0	1	0	1	1	0	0	1	0	1	1	0	1	0	0	0	0	1	1	1	1	0
M1	M1002	F	0	1	0	Mararianta	25-Sep-16	60	116	20	160	june 2016	Typical lesions on teat	Zebu	Within Mararianda and MNC (Mara North Concervancy)	1	1	0	1	1	4	0	1	1	1	0	0	0	1	0	1	1	0	0	1	0	1	1	0	1	0	0	0	0	1	1	1	1	0
M10	M10001	M	0	0		Mararianta	26-Sep-16	45	200	200	300	Last year	0	Zebu	Within Mararianda and MNC (Mara North Concervancy)	1	1	1	1	1	5	0	1	1	1	1	0	0	1	0	0	0	0	0	1	0	1	1	0	0	0	0	1	0	1	1	1	1	1
M10	M10002	M	0	0		Mararianta	26-Sep-16	45	200	200	300	Last year	0	Zebu	Within Mararianda and MNC (Mara North Concervancy)	1	1	1	1	1	5	0	1	1	1	1	0	0	1	0	0	0	0	0	1	0	1	1	0	0	0	0	1	0	1	1	1	1	1
M10	M10003	M	1	0		Mararianta	26-Sep-16	45	200	200	300	Last year	0	Zebu	Within Mararianda and MNC (Mara North Concervancy)	1	1	1	1	1	5	0	1	1	1	1	0	0	1	0	0	0	0	0	1	0	1	1	0	0	0	0	1	0	1	1	1	1	1
M11	M11001	M	0	0		Mararianta	26-Sep-16	65	250	250	400	Last year	Typical lesions foot and mouth	Zebu	Mara North Convervancy (MNC)	1	1	1	1	1	5	0	1	1	1	1	0	0	1	0	1	1	0	0	1	0	1	1	0	0	0	0	1	0	1	1	1	1	1
M11	M11002	F	0	0		Mararianta	26-Sep-16	65	250	250	400	Last year	Typical lesions foot and mouth	Zebu	Mara North Convervancy (MNC)	1	1	1	1	1	5	0	1	1	1	1	0	0	1	0	1	1	0	0	1	0	1	1	0	0	0	0	1	0	1	1	1	1	1
M11	M11003	F	0	1	1	Mararianta	26-Sep-16	65	250	250	400	Last year	Typical lesions foot and mouth	Zebu	Mara North Convervancy (MNC)	1	1	1	1	1	5	0	1	1	1	1	0	0	1	0	1	1	0	0	1	0	1	1	0	0	0	0	1	0	1	1	1	1	1
M12	M12001	F	0	0		Mararianta	26-Sep-16	40	50	20	200	July 2016	Typical lesions, salivation, lameness	Zebu	Within Mararianda and MNC (Mara North Concervancy)	1	1	1	1	1	5	1	1	1	1	1	0	0	1	0	0	0	0	0	1	0	1	1	0	0	0	0	1	0	1	1	1	1	1
M12	M12002	M	0	0		Mararianta	26-Sep-16	40	50	20	200	July 2016	Typical lesions, salivation, lameness	Zebu	Within Mararianda and MNC (Mara North Concervancy)	1	1	1	1	1	5	1	1	1	1	1	0	0	1	0	0	0	0	0	1	0	1	1	0	0	0	0	1	0	1	1	1	1	1
M12	M12003	M	0	0		Mararianta	26-Sep-16	40	50	20	200	July 2016	Typical lesions, salivation, lameness	Zebu	Within Mararianda and MNC (Mara North Concervancy)	1	1	1	1	1	5	1	1	1	1	1	0	0	1	0	0	0	0	0	1	0	1	1	0	0	0	0	1	0	1	1	1	1	1
M13	M13002	F	0	0		Mararianta	26-Sep-16	20	50	30	150	Apr-16	0	Zebu	Mara North Convervancy (MNC)	1	1	1	1	1	5	1	1	1	1	1	0	0	1	0	1	1	0	0	1	0	1	1	0	0	0	0	1	0	1	1	1	1	1
M13	M13001	F	0	0		Mararianta	26-Sep-16	20	50	30	150	Apr-16	0	Zebu	Mara North Convervancy (MNC)	1	1	1	1	1	5	1	1	1	1	1	0	0	1	0	1	1	0	0	1	0	1	1	0	0	0	0	1	0	1	1	1	1	1
M13	M13003	F	0	0		Mararianta	26-Sep-16	20	50	30	150	Apr-16	0	Zebu	Mara North Convervancy (MNC)	1	1	1	1	1	5	1	1	1	1	1	0	0	1	0	1	1	0	0	1	0	1	1	0	0	0	0	1	0	1	1	1	1	1
M14	M14002	F	1	0		Mararianta	26-Sep-16	25	100	20	300	October 2015	0	Zebu, Sahiwal	Within Mararianda and MNC (Mara North Concervancy)	1	1	1	1	1	5	0	1	1	1	1	0	0	1	0	1	1	0	0	1	0	1	1	0	0	0	0	1	0	1	1	1	1	0
M14	M14001	F	1	0		Mararianta	26-Sep-16	25	100	20	300	October 2015	0	Zebu, Sahiwal	Within Mararianda and MNC (Mara North Concervancy)	1	1	1	1	1	5	0	1	1	1	1	0	0	1	0	1	1	0	0	1	0	1	1	0	0	0	0	1	0	1	1	1	1	0
M14	M14003	F	0	0		Mararianta	26-Sep-16	25	100	20	300	October 2015	0	Zebu, Sahiwal	Within Mararianda and MNC (Mara North Concervancy)	1	1	1	1	1	5	0	1	1	1	1	0	0	1	0	1	1	0	0	1	0	1	1	0	0	0	0	1	0	1	1	1	1	0
M15	M15003	F	0	0		Mararianta	26-Sep-16	60	50	20	100	Never vaccinated	0	Zebu	Within Mararianda and MNC (Mara North Concervancy)	1	1	1	1	1	5	0	1	1	1	1	0	0	1	0	1	1	0	0	1	0	1	1	0	0	0	0	1	0	1	1	1	1	0
M15	M15001	F	0	0		Mararianta	26-Sep-16	60	50	20	100	Never vaccinated	0	Zebu	Within Mararianda and MNC (Mara North Concervancy)	1	1	1	1	1	5	0	1	1	1	1	0	0	1	0	1	1	0	0	1	0	1	1	0	0	0	0	1	0	1	1	1	1	0
M15	M15002	F	1	0		Mararianta	26-Sep-16	60	50	20	100	Never vaccinated	0	Zebu	Within Mararianda and MNC (Mara North Concervancy)	1	1	1	1	1	5	0	1	1	1	1	0	0	1	0	1	1	0	0	1	0	1	1	0	0	0	0	1	0	1	1	1	1	0
M16	M16001	F	1	1	0	Mararianta	26-Sep-16	15	49	10	150	Apr-16	Typical lesions	Zebu	Within Mararianda and MNC (Mara North Concervancy)	1	1	1	1	1	5	1	1	1	1	1	0	0	1	0	1	1	0	0	1	1	1	1	0	1	0	0	0	0	1	1	1	1	0
M16	M16002	F	1	0		Mararianta	26-Sep-16	15	49	10	150	Apr-16	Typical lesions	Zebu	Within Mararianda and MNC (Mara North Concervancy)	1	1	1	1	1	5	1	1	1	1	1	0	0	1	0	1	1	0	0	1	1	1	1	0	1	0	0	0	0	1	1	1	1	0
M16	M16003	F	1	0		Mararianta	26-Sep-16	15	49	10	150	Apr-16	Typical lesions	Zebu	Within Mararianda and MNC (Mara North Concervancy)	1	1	1	1	1	5	1	1	1	1	1	0	0	1	0	1	1	0	0	1	1	1	1	0	1	0	0	0	0	1	1	1	1	0
M17	M17003	M	0	0		Mararianta	27-Sep-16	20	100	15	200	July 2016	0	Zebu	Mara North Convervancy (MNC)	1	1	1	1	1	5	1	1	1	1	1	0	0	1	0	0	0	0	0	1	1	1	1	0	0	0	0	1	0	1	1	1	1	0
M17	M17001	F	0	0		Mararianta	27-Sep-16	20	100	15	200	July 2016	0	Zebu	Mara North Convervancy (MNC)	1	1	1	1	1	5	1	1	1	1	1	0	0	1	0	0	0	0	0	1	1	1	1	0	0	0	0	1	0	1	1	1	1	0
M17	M17002	M	0	0		Mararianta	27-Sep-16	20	100	15	200	July 2016	0	Zebu	Mara North Convervancy (MNC)	1	1	1	1	1	5	1	1	1	1	1	0	0	1	0	0	0	0	0	1	1	1	1	0	0	0	0	1	0	1	1	1	1	0
M18	M18002	F	0	0		Mararianta	27-Sep-16	50	95	20	350	Never vaccinated	0	Zebu	Mara North Convervancy (MNC)	1	1	1	1	1	5	1	1	1	1	0	0	0	1	0	0	0	0	0	1	1	1	1	0	0	0	0	1	0	1	1	1	1	0
M18	M18003	M	1	0		Mararianta	27-Sep-16	50	95	20	350	Never vaccinated	0	Zebu	Mara North Convervancy (MNC)	1	1	1	1	1	5	1	1	1	1	0	0	0	1	0	0	0	0	0	1	1	1	1	0	0	0	0	1	0	1	1	1	1	0
M18	M18001	M	0	0		Mararianta	27-Sep-16	50	95	20	350	Never vaccinated	0	Zebu	Mara North Convervancy (MNC)	1	1	1	1	1	5	1	1	1	1	0	0	0	1	0	0	0	0	0	1	1	1	1	0	0	0	0	1	0	1	1	1	1	0
M19	M19003	F	0	0		Mararianta	27-Sep-16	Unknown	100	100	700	never vaccinated	0		Mara North Convervancy (MNC)	1	1	1	1	1	5	1	1	1	1	0	0	0	1	0	0	0	0	0	1	1	1	1	0	0	0	0	1	0	1	1	1	2	1
M19	M19001	M	0	0		Mararianta	27-Sep-16	Unknown	100	100	700	never vaccinated	0		Mara North Convervancy (MNC)	1	1	1	1	1	5	1	1	1	1	0	0	0	1	0	0	0	0	0	1	1	1	1	0	0	0	0	1	0	1	1	1	2	1
M19	M19002	M	0	0		Mararianta	27-Sep-16	Unknown	100	100	700	never vaccinated	0		Mara North Convervancy (MNC)	1	1	1	1	1	5	1	1	1	1	0	0	0	1	0	0	0	0	0	1	1	1	1	0	0	0	0	1	0	1	1	1	2	1
M2	M2002	F	1	0		Mararianta	25-Sep-16	28	70	20	300	June 2016	Typical lesions	Zebu	Within Mararianda and MNC	1	1	0	1	1	4	0	1	1	1	0	0	0	1	0	1	1	0	0	1	0	1	1	0	1	0	0	0	0	1	1	1	1	0
M2	M2001	F	0	1	0	Mararianta	25-Sep-16	28	70	20	300	June 2016	Typical lesions	Zebu	Within Mararianda and MNC	1	1	0	1	1	4	0	1	1	1	0	0	0	1	0	1	1	0	0	1	0	1	1	0	1	0	0	0	0	1	1	1	1	0
M2	M2003	F	0	0		Mararianta	25-Sep-16	28	70	20	300	June 2016	Typical lesions	Zebu	Within Mararianda and MNC	1	1	0	1	1	4	0	1	1	1	0	0	0	1	0	1	1	0	0	1	0	1	1	0	1	0	0	0	0	1	1	1	1	0
M20	M20002	M	0	0		Mararianta	27-Sep-16	50	100	30	100	June 2015	0		Mara North Convervancy (MNC)	1	1	1	1	1	5	0	1	1	1	0	0	0	1	0	0	0	0	0	1	1	1	1	0	0	0	0	1	0	1	1	1	1	0
M20	M20003	M	0	0		Mararianta	27-Sep-16	50	100	30	100	June 2015	0		Mara North Convervancy (MNC)	1	1	1	1	1	5	0	1	1	1	0	0	0	1	0	0	0	0	0	1	1	1	1	0	0	0	0	1	0	1	1	1	1	0
M20	M20001	M	0	0		Mararianta	27-Sep-16	50	100	30	100	June 2015	0		Mara North Convervancy (MNC)	1	1	1	1	1	5	0	1	1	1	0	0	0	1	0	0	0	0	0	1	1	1	1	0	0	0	0	1	0	1	1	1	1	0
M21	M21003	F	0	0		Mararianta	27-Sep-16	50	400	100	400	June 2015	0	Zebu	Mara North Convervancy (MNC)	1	1	1	1	1	5	0	1	1	1	0	0	1	0	1	0	0	0	0	1	1	1	1	1	0	0	0	0	0	1	1	1	1	0
M21	M21001	M	0	0		Mararianta	27-Sep-16	50	400	100	400	June 2015	0	Zebu	Mara North Convervancy (MNC)	1	1	1	1	1	5	0	1	1	1	0	0	1	0	1	0	0	0	0	1	1	1	1	1	0	0	0	0	0	1	1	1	1	0
M21	M21002	M	0	0		Mararianta	27-Sep-16	50	400	100	400	June 2015	0	Zebu	Mara North Convervancy (MNC)	1	1	1	1	1	5	0	1	1	1	0	0	1	0	1	0	0	0	0	1	1	1	1	1	0	0	0	0	0	1	1	1	1	0
M22	M22002	F	0	1	0	Mararianta	27-Sep-16	40	70	13	100	10 years ago	Typical lesions	Zebu	Mara North Convervancy (MNC)	1	1	1	1	1	5	1	1	1	1	0	0	0	1	0	0	0	0	0	1	1	1	1	0	0	0	0	1	0	1	1	1	1	0
M22	M22003	F	0	0		Mararianta	27-Sep-16	40	70	13	100	10 years ago	Typical lesions	Zebu	Mara North Convervancy (MNC)	1	1	1	1	1	5	1	1	1	1	0	0	0	1	0	0	0	0	0	1	1	1	1	0	0	0	0	1	0	1	1	1	1	0
M22	M22001	M	0	1	0	Mararianta	27-Sep-16	40	70	13	100	10 years ago	Typical lesions	Zebu	Mara North Convervancy (MNC)	1	1	1	1	1	5	1	1	1	1	0	0	0	1	0	0	0	0	0	1	1	1	1	0	0	0	0	1	0	1	1	1	1	0
M23	M23003	M	0	0		Mararianta	27-Sep-16	30	300	300	600	Never vaccinated	0	Zebu	Mara North Convervancy (MNC)	1	1	1	1	1	5	1	1	1	1	0	0	0	1	0	0	0	0	0	1	1	1	1	0	0	0	0	1	0	1	1	1	1	0
M23	M23001	M	0	0		Mararianta	27-Sep-16	30	300	300	600	Never vaccinated	0	Zebu	Mara North Convervancy (MNC)	1	1	1	1	1	5	1	1	1	1	0	0	0	1	0	0	0	0	0	1	1	1	1	0	0	0	0	1	0	1	1	1	1	0
M23	M23002	M	0	0		Mararianta	27-Sep-16	30	300	300	600	Never vaccinated	0	Zebu	Mara North Convervancy (MNC)	1	1	1	1	1	5	1	1	1	1	0	0	0	1	0	0	0	0	0	1	1	1	1	0	0	0	0	1	0	1	1	1	1	0
M24	M24002	F	1	0		Mararianta	27-Sep-16	50	300	150	800	July 2016	Typical lesions in gum	Zebu, Sahiwal	Mara North Convervancy (MNC)	1	1	1	1	1	5	1	1	1	1	1	0	0	1	0	0	0	0	0	1	0	1	1	0	0	0	0	1	0	1	1	1	1	0
M24	M24003	F	0	0		Mararianta	27-Sep-16	50	300	150	800	July 2016	Typical lesions in gum	Zebu, Sahiwal	Mara North Convervancy (MNC)	1	1	1	1	1	5	1	1	1	1	1	0	0	1	0	0	0	0	0	1	0	1	1	0	0	0	0	1	0	1	1	1	1	0
M24	M24001	F	0	0		Mararianta	27-Sep-16	50	300	150	800	July 2016	Typical lesions in gum	Zebu, Sahiwal	Mara North Convervancy (MNC)	1	1	1	1	1	5	1	1	1	1	1	0	0	1	0	0	0	0	0	1	0	1	1	0	0	0	0	1	0	1	1	1	1	0
M25	M25003	F	1	0		Mararianta	27-Sep-16	70	100	20	300	2015	0	Zebu	Mara North Convervancy (MNC)	1	1	1	1	1	5	0	1	1	1	0	0	0	1	0	0	0	0	0	1	0	1	1	0	0	0	0	1	0	1	1	1	1	0
M25	M25001	F	0	0		Mararianta	27-Sep-16	70	100	20	300	2015	0	Zebu	Mara North Convervancy (MNC)	1	1	1	1	1	5	0	1	1	1	0	0	0	1	0	0	0	0	0	1	0	1	1	0	0	0	0	1	0	1	1	1	1	0
M25	M25002	M	0	0		Mararianta	27-Sep-16	70	100	20	300	2015	0	Zebu	Mara North Convervancy (MNC)	1	1	1	1	1	5	0	1	1	1	0	0	0	1	0	0	0	0	0	1	0	1	1	0	0	0	0	1	0	1	1	1	1	0
M3	M3003	F	0	0		Mararianta	25-Sep-16	30	60	20	90	June 2016	0	Zebu	Within Mararianda and MNC (Mara North Concervancy)	1	1	0	1	1	4	0	1	1	1	0	0	0	1	0	1	1	0	0	1	0	1	1	0	0	0	0	1	0	1	1	1	1	0
M3	M3002	F	0	0		Mararianta	25-Sep-16	30	60	20	90	June 2016	0	Zebu	Within Mararianda and MNC (Mara North Concervancy)	1	1	0	1	1	4	0	1	1	1	0	0	0	1	0	1	1	0	0	1	0	1	1	0	0	0	0	1	0	1	1	1	1	0
M3	M3001	F	0	0		Mararianta	25-Sep-16	30	60	20	90	June 2016	0	Zebu	Within Mararianda and MNC (Mara North Concervancy)	1	1	0	1	1	4	0	1	1	1	0	0	0	1	0	1	1	0	0	1	0	1	1	0	0	0	0	1	0	1	1	1	1	0
M4	M4002	F	0	0		Mararianta	25-Sep-16	40	400	40	240	1,5 years ago	0	Zebu, Sahiwal	Within Mararianda and MNC (Mara North Concervancy)	1	1	1	1	1	5	1	1	1	1	0	0	0	1	0	1	1	0	0	1	1	1	1	0	0	0	0	1	0	1	1	1	1	0
M4	M4003	F	0	0		Mararianta	25-Sep-16	40	400	40	240	1,5 years ago	0	Zebu, Sahiwal	Within Mararianda and MNC (Mara North Concervancy)	1	1	1	1	1	5	1	1	1	1	0	0	0	1	0	1	1	0	0	1	1	1	1	0	0	0	0	1	0	1	1	1	1	0
M4	M4001	F	0	0		Mararianta	25-Sep-16	40	400	40	240	1,5 years ago	0	Zebu, Sahiwal	Within Mararianda and MNC (Mara North Concervancy)	1	1	1	1	1	5	1	1	1	1	0	0	0	1	0	1	1	0	0	1	1	1	1	0	0	0	0	1	0	1	1	1	1	0
M5	M5001	F	0	0		Mararianta	25-Sep-16	20	100	10	140	2015	0	Zebu	Within Mararianda and MNC (Mara North Concervancy)	1	1	0	1	1	4	0	1	1	1	0	0	0	1	0	1	1	0	0	1	0	1	1	0	0	0	0	1	0	1	1	1	1	0
M5	M5002	F	0	0		Mararianta	25-Sep-16	20	100	10	140	2015	0	Zebu	Within Mararianda and MNC (Mara North Concervancy)	1	1	0	1	1	4	0	1	1	1	0	0	0	1	0	1	1	0	0	1	0	1	1	0	0	0	0	1	0	1	1	1	1	0
M5	M5003	F	0	0		Mararianta	25-Sep-16	20	100	10	140	2015	0	Zebu	Within Mararianda and MNC (Mara North Concervancy)	1	1	0	1	1	4	0	1	1	1	0	0	0	1	0	1	1	0	0	1	0	1	1	0	0	0	0	1	0	1	1	1	1	0
M6	M6001	F	0	0		Mararianta	25-Sep-16	24	250	15	200	5 years ago	Typical lesions	Zebu	Within Mararianda and MNC (Mara North Concervancy)	1	1	1	1	1	5	0	1	1	1	0	0	0	1	0	1	1	0	0	1	1	1	1	0	1	0	0	0	0	1	1	1	1	0
M6	M6003	F	0	0		Mararianta	25-Sep-16	24	250	15	200	5 years ago	Typical lesions	Zebu	Within Mararianda and MNC (Mara North Concervancy)	1	1	1	1	1	5	0	1	1	1	0	0	0	1	0	1	1	0	0	1	1	1	1	0	1	0	0	0	0	1	1	1	1	0
M6	M6002	F	1	1	0	Mararianta	25-Sep-16	24	250	15	200	5 years ago	Typical lesions	Zebu	Within Mararianda and MNC (Mara North Concervancy)	1	1	1	1	1	5	0	1	1	1	0	0	0	1	0	1	1	0	0	1	1	1	1	0	1	0	0	0	0	1	1	1	1	0
M7	M7003	M	1	0		Mararianta	26-Sep-16	60	200	20	300	6 years ago	0	Zebu	Within Mararianda and MNC (Mara North Concervancy)	1	1	1	1	1	5	0	1	1	1	0	0	0	1	0	1	1	0	0	1	0	1	1	0	0	0	0	1	0	1	1	1	1	0
M7	M7002	F	1	0		Mararianta	26-Sep-16	60	200	20	300	6 years ago	0	Zebu	Within Mararianda and MNC (Mara North Concervancy)	1	1	1	1	1	5	0	1	1	1	0	0	0	1	0	1	1	0	0	1	0	1	1	0	0	0	0	1	0	1	1	1	1	0
M7	M7001	F	1	0		Mararianta	26-Sep-16	60	200	20	300	6 years ago	0	Zebu	Within Mararianda and MNC (Mara North Concervancy)	1	1	1	1	1	5	0	1	1	1	0	0	0	1	0	1	1	0	0	1	0	1	1	0	0	0	0	1	0	1	1	1	1	0
M8	M8003	M	0	0		Mararianta	26-Sep-16	20	70	29	100	3 years ago	0	Zebu	Within Mararianda, Mara North Concervancy (MNC) and Maasai Mara National Reserve	1	1	1	1	1	5	1	1	1	1	0	0	0	1	0	0	0	0	0	1	0	1	1	0	0	0	0	1	0	1	1	1	1	1
M8	M8001	M	0	0		Mararianta	26-Sep-16	20	70	29	100	3 years ago	0	Zebu	Within Mararianda, Mara North Concervancy (MNC) and Maasai Mara National Reserve	1	1	1	1	1	5	1	1	1	1	0	0	0	1	0	0	0	0	0	1	0	1	1	0	0	0	0	1	0	1	1	1	1	1
M8	M8002	M	0	0		Mararianta	26-Sep-16	20	70	29	100	3 years ago	0	Zebu	Within Mararianda, Mara North Concervancy (MNC) and Maasai Mara National Reserve	1	1	1	1	1	5	1	1	1	1	0	0	0	1	0	0	0	0	0	1	0	1	1	0	0	0	0	1	0	1	1	1	1	1
M9	M9003	M	0	0		Mararianta	26-Sep-16	15	14	0	70	Sep-16	0	Zebu	Within Mararianda and MNC (Mara North Concervancy)	1	1	1	1	1	5	0	1	1	1	0	0	0	1	0	0	0	0	0	1	0	1	1	0	0	0	0	1	0	1	1	1	1	0
M9	M9001	F	0	1	0	Mararianta	26-Sep-16	15	14	0	70	Sep-16	0	Zebu	Within Mararianda and MNC (Mara North Concervancy)	1	1	1	1	1	5	0	1	1	1	0	0	0	1	0	0	0	0	0	1	0	1	1	0	0	0	0	1	0	1	1	1	1	0
M9	M9002	M	0	1	0	Mararianta	26-Sep-16	15	14	0	70	Sep-16	0	Zebu	Within Mararianda and MNC (Mara North Concervancy)	1	1	1	1	1	5	0	1	1	1	0	0	0	1	0	0	0	0	0	1	0	1	1	0	0	0	0	1	0	1	1	1	1	0
[truncated: 20 more columns]
